# Supplementary material for: Single-cell analysis of nasal epithelial cell development in domestic pigs
Source: Vet Res. 2024 Oct 30;55:140. doi: 10.1186/s13567-024-01403-w (PMC11523856; doi:10.1186/s13567-024-01403-w)
Supplement: Supplementary file 2 — Additional file 2. Cell data quantities in each sample before and after filtering. [file 13567_2024_1403_MOESM2_ESM.xlsx]

## Sheet: Sheet1
Cell Data Quantities in Each Sample Before and After Filtering
Samples	before_filter_num	after_filter_num	pct	before_filter_median_UMI_per_cell	after_filter_median_UMI_per_cell	before_filter_median_genes_per_cell	after_filter_median_genes_per_cell	before_filter_median_MT_per_cell	after_filter_median_MT_per_cell
Sample-1	11071	9153	0.8268	4138	4035	1679	1660	2.64463	2.57038
Sample-2	9206	8048	0.8742	4813	4597	2015.5	1949	2.39323	2.35361
