# Supplementary material for: Single-cell analysis of nasal epithelial cell development in domestic pigs
Source: Vet Res. 2024 Oct 30;55:140. doi: 10.1186/s13567-024-01403-w (PMC11523856; doi:10.1186/s13567-024-01403-w)
Supplement: Supplementary file 4 — Additional file 4. The relationships between receptors and respiratory viruses. [file 13567_2024_1403_MOESM4_ESM.xlsx]

## Sheet: Sheet1
The Corresponding Relationship Between Receptors and Respiratory Viruses.
Receptor	Human respiratory virus	Porcine respiratory virus
ACE2	SARS-COV-2
KERMEN1	SARS-COV-2
ASGR1	SARS-COV-2
TFRC	SARS-COV-2
AXL	SARS-COV-2
DPP4	Coronavorus MERS
ANPEP	Human Coronavorus 229E
LDLR	Vesicular stomatitis virus
RTN4R	Mammalian reovirus
F11R	Mammalian reovirus
IGF1R	Respiratory syncytial virus
CX3CR1	Respiratory syncytial virus
CDHR3	Rhinovirus C
ICAM1	Rhinovirus B
ITGB1	Mammalian reovirus, Human parvovirus B19, Human metapneumovirus
ITGA5	Human parvovirus B19, Human metapneumovirus
NECTIN4	Measles virus
ANXA5	Influenza A virus
EGFR	Influenza A virus	Swine influenza virus
UVRAG	Influenza A virus, Vesicular stomatitis virus
ITGB3	Human parechovirus 1, Hantaan virus
CD209	Rift valley fever virus, Respiratory syncytial virus, Measles virus, Influenza A virus, Coronavirus SARS
ITGAV	Human parechovirus 1, Adenovirus type C
CXADR	Adenovirus type C
ITGB5	Adenovirus type C
WWP2	Adenovirus
SLAMF1	Measles virus
CD46	Measles virus, Adenovirus surgroup B
